# Supplementary material for: Temporal and spatial detection of Candidatus Liberibacter asiaticus putative effector transcripts during interaction with Huanglongbing-susceptible, −tolerant, and -resistant citrus hosts
Source: BMC Plant Biol. 2019 Apr 2;19:122. doi: 10.1186/s12870-019-1703-4 (PMC6444692; doi:10.1186/s12870-019-1703-4)
Supplement: Supplementary file 1 — Table S1. The list of putative effectors identified by filtering Ca. L. asiaticus genome using bioinformatics. Supplemental Table 1-A contains the list of Ca. L. asiaticus genes with a signal peptide predicted by SignalP. Supplemental Table 1-B contains the list of Ca. L. asiaticus genes having signal peptide but not transmembrane domain, with the protein size smaller than 200 amino acids. (XLSX 22 kb) [file 12870_2019_1703_MOESM1_ESM.xlsx]

## Sheet: Supplemental table 1-A
Gene_ID	SignalP2.01 Ymax pos	SignalP2.01 Sprob	SignalP2.01 Sprob ?
CLIBASIA_00070	38	0.976	Y
CLIBASIA_00100	39	1	Y
CLIBASIA_00195	14	0.539	Y
CLIBASIA_00215	37	0.99	Y
CLIBASIA_00265	25	1	Y
CLIBASIA_00270	50	0.644	Y
CLIBASIA_00400	23	0.733	Y
CLIBASIA_00405	64	0.844	Y
CLIBASIA_00420	29	0.999	Y
CLIBASIA_00460	21	0.996	Y
CLIBASIA_00470	20	0.971	Y
CLIBASIA_00530	22	0.9	Y
CLIBASIA_00600	37	0.616	Y
CLIBASIA_00830	21	0.907	Y
CLIBASIA_00880	55	0.995	Y
CLIBASIA_00915	14	0.652	Y
CLIBASIA_00965	23	1	Y
CLIBASIA_00995	15	0.885	Y
CLIBASIA_01020	25	0.584	Y
CLIBASIA_01115	70	0.706	Y
CLIBASIA_01285	20	0.908	Y
CLIBASIA_01295	24	0.915	Y
CLIBASIA_01300	32	0.965	Y
CLIBASIA_01305	21	0.818	Y
CLIBASIA_01310	17	0.543	Y
CLIBASIA_01355	42	0.9	Y
CLIBASIA_01400	32	0.575	Y
CLIBASIA_01600	24	0.998	Y
CLIBASIA_01620	24	0.515	Y
CLIBASIA_01640	24	0.997	Y
CLIBASIA_01675	17	0.514	Y
CLIBASIA_01765	26	1	Y
CLIBASIA_01935	62	0.716	Y
CLIBASIA_02075	22	0.997	Y
CLIBASIA_02110	24	0.646	Y
CLIBASIA_02120	20	0.998	Y
CLIBASIA_02160	15	0.963	Y
CLIBASIA_02170	25	0.603	Y
CLIBASIA_02175	23	0.997	Y
CLIBASIA_02185	29	0.542	Y
CLIBASIA_02225	50	0.992	Y
CLIBASIA_02250	22	0.947	Y
CLIBASIA_02275	46	0.998	Y
CLIBASIA_02395	33	0.593	Y
CLIBASIA_02425	24	1	Y
CLIBASIA_02745	33	0.543	Y
CLIBASIA_02790	32	0.98	Y
CLIBASIA_02845	66	0.749	Y
CLIBASIA_02865	23	0.985	Y
CLIBASIA_02925	46	0.89	Y
CLIBASIA_02935	29	0.943	Y
CLIBASIA_02960	47	0.994	Y
CLIBASIA_03020	22	1	Y
CLIBASIA_03065	19	0.696	Y
CLIBASIA_03070	25	0.999	Y
CLIBASIA_03075	33	0.914	Y
CLIBASIA_03080	23	0.991	Y
CLIBASIA_03085	35	0.837	Y
CLIBASIA_03120	24	0.992	Y
CLIBASIA_03145	17	0.753	Y
CLIBASIA_03160	30	0.688	Y
CLIBASIA_03170	32	0.98	Y
CLIBASIA_03230	23	1	Y
CLIBASIA_03295	21	0.603	Y
CLIBASIA_03420	56	0.81	Y
CLIBASIA_03445	27	0.766	Y
CLIBASIA_03450	41	0.989	Y
CLIBASIA_03510	57	0.968	Y
CLIBASIA_03630	34	0.682	Y
CLIBASIA_03680	40	0.997	Y
CLIBASIA_03685	39	0.771	Y
CLIBASIA_03735	34	0.693	Y
CLIBASIA_03785	18	0.784	Y
CLIBASIA_03805	57	0.516	Y
CLIBASIA_03875	28	0.744	Y
CLIBASIA_03965	38	0.914	Y
CLIBASIA_03975	47	1	Y
CLIBASIA_04025	23	0.944	Y
CLIBASIA_04035	43	0.973	Y
CLIBASIA_04040	25	1	Y
CLIBASIA_04065	38	0.976	Y
CLIBASIA_04080	20	0.888	Y
CLIBASIA_04120	23	0.582	Y
CLIBASIA_04140	38	0.976	Y
CLIBASIA_04145	22	0.808	Y
CLIBASIA_04165	62	0.909	Y
CLIBASIA_04170	29	0.711	Y
CLIBASIA_04205	12	0.659	Y
CLIBASIA_04215	42	0.658	Y
CLIBASIA_04245	45	0.606	Y
CLIBASIA_04260	22	0.611	Y
CLIBASIA_04265	20	0.975	Y
CLIBASIA_04290	34	0.996	Y
CLIBASIA_04310	33	0.771	Y
CLIBASIA_04320	23	0.57	Y
CLIBASIA_04330	20	0.991	Y
CLIBASIA_04340	34	0.897	Y
CLIBASIA_04470	61	0.587	Y
CLIBASIA_04520	21	0.999	Y
CLIBASIA_04540	38	0.976	Y
CLIBASIA_04560	26	0.991	Y
CLIBASIA_04580	24	0.999	Y
CLIBASIA_04665	22	0.681	Y
CLIBASIA_04695	19	0.603	Y
CLIBASIA_04705	30	0.993	Y
CLIBASIA_04735	21	0.749	Y
CLIBASIA_04750	22	0.974	Y
CLIBASIA_04870	23	0.998	Y
CLIBASIA_04900	26	0.97	Y
CLIBASIA_04950	48	0.614	Y
CLIBASIA_04995	24	0.593	Y
CLIBASIA_05000	45	0.99	Y
CLIBASIA_05005	25	0.956	Y
CLIBASIA_05115	33	0.999	Y
CLIBASIA_05150	35	1	Y
CLIBASIA_05315	25	1	Y
CLIBASIA_05320	23	0.999	Y
CLIBASIA_05325	34	0.747	Y
CLIBASIA_05480	69	1	Y
CLIBASIA_05570	51	0.999	Y
CLIBASIA_05640	22	1	Y

## Sheet: supplemenetal table 1-B
Clas effector candidates Gene ID	Ymax pos SignalP2.0	AA cleavage position SignalP2.0	NT cleavage position Signalp2.01	Sprob SignalP2.0	Sprob ? SignalP2.0	AA full length	NT full length coding gene	AA encode for mature protein
CLIBASIA_00420	29	ALS-VV	TTGTCA-gtc	0.999	Y	MQARCFLSLSFLFPLVAAIAVVSCSALSVVVDSSELLPEPMDITGYWEDDNGILSYFQKDGKFKTISTDGSSSVLATGSYHVKINQDVEIKLTSLIRNTSGKIQCQFLDSNKLNCLAKDQKQFYLRRTHLTELPSSKPQDDVAEIPEDPTTPSTSIIFYK	atgcaagctcggtgctttttatccttatcgttcctttttcccctcgttgctgccatagctgtggtttcttgtagtgccttgtcagtcgttgttgatagcagtgagttattgccagaaccaatggatataacaggatattgggaagatgataatggaattttatcgtattttcaaaaagatggaaaattcaaaaccatctctacagatggatccagtagcgttttagcaacaggctcttatcatgttaaaattaatcaagacgtagaaattaagctcacctctttaattcgcaatacttcaggaaagattcaatgtcagttcttagattcaaataaactcaactgtcttgcaaaagatcaaaaacagttctatttgcgacgcacacatctaacagaattg…	VVVDSSELLPEPMDITGYWEDDNGILSYFQKDGKFKTISTDGSSSVLATGSYHVKINQDVEIKLTSLIRNTSGKIQCQFLDSNKLNCLAKDQKQFYLRRTHLTELPSSKPQDDVAEIPEDPTTPSTSIIFYK
CLIBASIA_00460	21	ARA-QV	AGAGCT-caa	0.996	Y	MRHLILIMLLSILTTNIARAQVYHIHSPRIATKSSIHIKCHSCTLNKHHINKTPSSSSAVYTKKEELIDGKKAMITTDNFMGGEPITFIKYLFEEDKK	atgcgtcatttgattttaataatgcttttatccatactaaccactaatatagctagagctcaagtttatcatatccattcgcctcgtattgcaacaaaatcttcaatacatattaagtgtcatagttgcactctaaataaacatcatatcaataaaaccccttcatcttcttccgccgtgtacaccaaaaaagaagaactaattgatgggaaaaaagcaatgatcacaacagataattttatgggaggtgaacctataacttttatcaaatatttatttgaagaagataaaaaatag	QVYHIHSPRIATKSSIHIKCHSCTLNKHHINKTPSSSSAVYTKKEELIDGKKAMITTDNFMGGEPITFIKYLFEEDKK
CLIBASIA_00470	20	AIS-GG	ATATCG-ggt	0.971	Y	MYTKSLLMVAYLLSSVAISGGLCFNRPKGPSKEEQARIEQIRAEARERRYQ	atgtataccaaaagtttgttaatggtagcttatttgttatcttcggttgcaatatcgggtgggctatgctttaaccgcccaaaaggcccgtctaaagaagaacaagcacgaatagaacaaatacgagcagaagcaagagaaaggcgctaccaataa	GGLCFNRPKGPSKEEQARIEQIRAEARERRYQ
CLIBASIA_00525	22	DYV-YE	TATGTA-tat	0.988	Y	MKKTQLLLPLLTLLSSCSDYVYEDAIRSQFENEIRYYKSMHPSTQDDIEYNLSEIKSFENQILAISNKLEKGQKPKYLHLKEAIQKIVKTIEQNEKE	atgaaaaaaacacaattacttttgcctcttttaacactcttaagcagttgttctgattatgtatatgaagatgcgatcaggtctcaatttgaaaatgagatcaggtattataaatcaatgcatccgtctacgcaagacgacatagaatataatctctcagagataaaatctttcgaaaatcaaatcctggcaatatccaataaactggaaaaaggacagaagccgaaatatctgcacttaaaagaagcgatacagaaaattgtaaaaaccattgagcaaaatgagaaagagtaa	YEDAIRSQFENEIRYYKSMHPSTQDDIEYNLSEIKSFENQILAISNKLEKGQKPKYLHLKEAIQKIVKTIEQNEKE
CLIBASIA_00530	22	SCA-DD	TGTGCC-gat	0.9	Y	MRFKTKQLILAVLVTLLGSCADDRITELNTLLAEYKEENLKIRELQKELYPAISTLAHRMDKLHFESDALDPILRRMDGPVKHVERRINSKTTTLEQ	atgcgctttaaaacaaaacaattaattttagctgttttagtaaccttattaggtagctgtgccgatgacaggattacggaattaaatacccttctcgctgaatataaagaagagaatcttaaaataagagaattacaaaaggaattgtacccggctattagcactctcgcgcacaggatggataaattacatttcgaatcagatgctttagaccctattttgagacgtatggatggtccagtaaaacacgtggaaagacggattaatagtaaaaccacaacccttgaacaataa	DDRITELNTLLAEYKEENLKIRELQKELYPAISTLAHRMDKLHFESDALDPILRRMDGPVKHVERRINSKTTTLEQ
CLIBASIA_01640	24	SFA-GF	TTTGCT-ggt	0.997	Y	MLRSFLICFCFGAMIFCSNVSFAGFRVCNGTKNLIGVAVGYPAVKGGWMTEGWWQIPGNTCETVVKGALHSRYYYLYAEGVSHSEHWAGNVQMCVGQDEFNIVDIKNCYTRGYLRVGFTEYDTGQHENWTVQLTEPAQDRR	atgcttcgtagttttttgatatgtttttgctttggagctatgattttttgttcaaatgtgtcttttgctggttttcgggtttgtaatggcactaaaaatttaatcggtgttgctgtagggtatcctgctgtaaaaggtggatggatgacggaaggatggtggcagattcctgggaatacttgtgaaactgttgtaaaaggtgctttgcattcacggtactattatttgtatgccgagggagtttcacatagtgagcactgggctggaaatgtgcaaatgtgtgtagggcaagatgaatttaatatcgtggatataaagaattgttatacgcgtggttatttgagagttggttttactgaatacgatacagggcaacatgagaattggacagtacaactc…	GFRVCNGTKNLIGVAVGYPAVKGGWMTEGWWQIPGNTCETVVKGALHSRYYYLYAEGVSHSEHWAGNVQMCVGQDEFNIVDIKNCYTRGYLRVGFTEYDTGQHENWTVQLTEPAQDRR
CLIBASIA_02215	22	NQR-VK	CAACGC-gtt	0.949	N	MEVLEAHKLAKEYVEQANQRVKEAEEQSNARLLKGLGMDDLVRYFMNLDSQNQAFFIDTIQNKYQDEMEELSEFGEKVSDY	atggaagtgttagaagcccataagctggctaaagagtatgtggaacaagctaatcaacgcgttaaagaagctgaagaacaatctaatgcacggctacttaagggacttgggatggatgatcttgtccgatattttatgaatttggatagccaaaaccaagcgtttttcatcgatacaatacaaaataagtatcaagatgaaatggaagaattaagtgaatttggggagaaagtatcggattactaa	VKEAEEQSNARLLKGLGMDDLVRYFMNLDSQNQAFFIDTIQNKYQDEMEELSEFGEKVSDY
CLIBASIA_02470	20	QSM-AL	TCTTTT-gca	0.854	N	MALNCNETLMQADMNQCTGNSFALVKEKLEATYKKVLEKVEKHQRELFEKSQMAWEIYRGSECAFAASGAEEGTAQSMIYANCLQGHAIERNEKLESYLTCPEGDLLCPFINN	atggctcttaattgcaacgaaactttaatgcaagccgatatgaatcaatgcacaggaaattcttttgcactagtaaaagagaaactagaagcaacatataaaaaagtcttagaaaaagttgaaaagcatcaaagagaattatttgaaaaatcacaaatggcatgggaaatataccgaggttctgaatgcgcctttgctgcttctggagcagaagaaggaactgcacaatcaatgatttatgcgaattgtctacaaggacatgccatcgaacgaaatgagaaactagaatcctaccttacatgtccagaaggcgatctgctctgcccatttataaataattga	ALNCNETLMQADMNQCTGNSFALVKEKLEATYKKVLEKVEKHQRELFEKSQMAWEIYRGSECAFAASGAEEGTAQSMIYANCLQGHAIERNEKLESYLTCPEGDLLCPFINN
CLIBASIA_03120	24	AFS-QD	TTTTCG-caa	0.992	Y	MARTQIALALSFFMITHSYYAFSQDEIKKNNPTLEKKPIVLMKHEIQEKKTLAAFTSFAS	atggcacgcactcagatcgcattggctttatctttttttatgataactcatagttattatgcgttttcgcaagatgaaattaagaagaataatcctacgttagaaaaaaagcccatcgtcctcatgaagcatgaaattcaagaaaaaaaaacccttgccgcctttacctcctttgcatcgtaa	QDEIKKNNPTLEKKPIVLMKHEIQEKKTLAAFTSFAS
CLIBASIA_03230	23	AHA-LL	CATGCT-ctt	1	Y	MLMNFRIAMLISFLASGCVAHALLTKKIESDTDSRHEKATISLSAHDKEGSKHTMNAEFSVPKNDEKYTISSLTKKIESDTDFRREKATISLSAHDKEGSKHTMNAEFSVPKNDEKYTISACASDDKGNKSTLCVECPSPSTPGQYDLNHCAECENTTSKGLCP	atgctaatgaacttcagaatagcgatgttaatatcttttttagcgagtggctgtgttgcgcatgctcttcttacgaaaaagattgaaagtgatactgattcccgtcacgaaaaagctacgatctctctgtctgcgcatgataaggaaggatcgaaacacacaatgaatgctgagttctcggtaccaaaaaatgatgaaaagtataccatatcttctcttacgaaaaagattgaaagtgatactgatttccgtcgcgaaaaagctacgatctctctgtctgcccatgataaggaaggatcgaaacacacaatgaatgctgagttctcagtaccaaaaaatgatgaaaagtataccatatctgcatgtgcgtctgacgataaaggaaacaaaagcacgcta…	LLTKKIESDTDSRHEKATISLSAHDKEGSKHTMNAEFSVPKNDEKYTISSLTKKIESDTDFRREKATISLSAHDKEGSKHTMNAEFSVPKNDEKYTISACASDDKGNKSTLCVECPSPSTPGQYDLNHCAECENTTSKGLCP
CLIBASIA_03695	29	RSH-DV	AGTCAC-gat	0.518	N	MSPLAPLGDGCEQLVGATVHSEGKKRSHDVPSSSNQEDQRGSPSPKKTKNILELFPLPLPPTQYYSF	atgtctccactggctccactgggagatggttgcgagcagttagtaggtgcgacagttcatagtgagggaaagaaaagaagtcacgatgtgcccagtagttcaaatcaagaagatcaaaggggaagcccttctcctaaaaaaacaaaaaatatattagagttattccctctaccactaccccctacccaatattatagcttctga	DVPSSSNQEDQRGSPSPKKTKNILELFPLPLPPTQYYSF
CLIBASIA_03875	28	WFV-FT	TTTGTT-ttt	0.744	Y	MGFRFWVSRIQIFFIALLIVFSLSWFVFTLLYLIGDVRLRTCDFQMTFFCK	atggggtttcgtttttgggtatcacgtatacaaattttttttatcgctttgttgattgtattttctctctcttggtttgtttttactttgctttatttgattggtgatgttcgcttaaggacatgtgattttcaaatgacctttttttgtaagtaa	FTLLYLIGDVRLRTCDFQMTFFCK
CLIBASIA_04025	23	SCG-DT	TGTGGT-gat	0.944	Y	MTISKNQAILFFITGMILSSCGDTLSDSKQHNKINNTKNHLDLLFPIDDSHNQKPTEKKPNTSSIKIKNNIIEPQPGPSRWEGGWNGERYVREWER	atgacaatatcaaaaaatcaagccattcttttctttattacaggcatgatactttcttcttgtggtgatactctctctgactctaagcaacataataaaatcaacaatacaaaaaatcatcttgatcttcttttcccaatagacgactcccataatcaaaagcctacggaaaaaaaaccaaatacatcatccataaagataaagaacaatataatagaaccacaacccggccctagtcgctgggaaggaggatggaatggtgaaagatacgttagagaatgggaaagataa	DTLSDSKQHNKINNTKNHLDLLFPIDDSHNQKPTEKKPNTSSIKIKNNIIEPQPGPSRWEGGWNGERYVREWER
CLIBASIA_04040	25	GQA-DP	CAAGCT-gat	1	Y	MKRLKYQIILLSLLSTTMASCGQADPVAPPPPQTLAERGKALLDEATQKAAEKAAEAARKAAEQAAEAAKKAAEKIIHKDKKKPKENQEVNEVPVAANIEPESQETQQQVINKTTTSQTDAEKTPNEKRQGTTDGINNQSNATNDPSSKDKIAENTKED	atgaaaagattgaaatatcaaattattttactctctcttttgagcaccaccatggcttcttgtggacaagctgatcctgtagctccaccaccaccacaaacattagcagaacgtggaaaagccttattagatgaagcaacgcaaaaagcagcagaaaaagcagcagaagcagcaagaaaagcagcagaacaagcagcagaagcagctaaaaaagcagcagaaaaaatcatacataaagacaagaagaaaccaaaggaaaaccaagaggtcaatgaggtaccggtagcagccaatatagagcccgaatctcaagaaacacaacaacaagtcatcaataagacaacaacatcacaaacagacgccgaaaaaacacctaacgaaaagcgtcaaggtacaacg…	DPVAPPPPQTLAERGKALLDEATQKAAEKAAEAARKAAEQAAEAAKKAAEKIIHKDKKKPKENQEVNEVPVAANIEPESQETQQQVINKTTTSQTDAEKTPNEKRQGTTDGINNQSNATNDPSSKDKIAENTKED
CLIBASIA_04310	33	IYS-LS	TATTCC-ctc	0.771	Y	MKKTEIFRILKVIWIGLYVSVASFFVTSPIYSLSPDLIKYHQQSSMSSDLLDQEEVRTLKIYVVSTGSKAIVTFKRGSQYNQEGLSQLNRLLYDWHSKQSIDMDPQLFDFLWEIQQYFSVPEYIYILSGYRTQETNKMLSRRNRKIARKSQHVLGKAVDFYIPGVSLRSLYKIAIRLKRGGVGYYSKFLHIDVGRVRSWT	atgaagaaaactgaaatattccgtatcttaaaagttatttggataggattgtatgtatccgtagcatcatttttcgtaactagtccaatttattccctctcacccgatcttataaaatatcatcaacaatcttctatgtctagtgatcttctcgatcaagaagaagtgaggactttgaaaatttatgtagtttccacgggatctaaagcgatcgttacttttaaacgtggtagccagtataatcaagaaggtttatcacaattaaatcgtttattgtatgattggcattccaaacaatctatagatatggatccacagttgtttgattttttatgggagatacaacaatatttcagtgtacccgaatatatttatatattatcaggatatcgtacgcaa…	LSPDLIKYHQQSSMSSDLLDQEEVRTLKIYVVSTGSKAIVTFKRGSQYNQEGLSQLNRLLYDWHSKQSIDMDPQLFDFLWEIQQYFSVPEYIYILSGYRTQETNKMLSRRNRKIARKSQHVLGKAVDFYIPGVSLRSLYKIAIRLKRGGVGYYSKFLHIDVGRVRSWT
CLIBASIA_04320	23	SQA-LE	CAAGCG-tta	0.57	Y	MVRVFCAIIFVLITFIGEFSQALEHEDELKVNFGLMRRVMIDLWSREISSYRTPLSLDLDYKHRVYLDTYKSFSINLGFETFNEIVNPTTMRVLVLPVLSMHKTWNNNFDDSYFFKKIGVGVVASTGFNTGDKWLGAEMGMSFYVYPTPWLILQSDFAIRHASSDVVVCMRYQAKFLITDSIGILYRNVSAVSAAVDKNIGLGVTKIGLDYVYKF	atggtacgtgttttttgtgcaataatctttgtattaattacgtttattggggaattttcccaagcgttagagcatgaggatgaattaaaggtcaactttggtctcatgcgacgagtaatgattgatttatggagccgtgaaatctcttcatatagaacacctctttctttagatttggattataaacacagggtttatctggatacatacaaaagctttagcataaatctcggatttgaaacatttaatgaaatagttaacccaactacgatgagagtgttggttctgcctgtgttatctatgcataaaacatggaataataattttgatgattcctatttttttaagaaaataggagtcggtgtcgtagcatctactgggttcaatacaggcgataag…	LEHEDELKVNFGLMRRVMIDLWSREISSYRTPLSLDLDYKHRVYLDTYKSFSINLGFETFNEIVNPTTMRVLVLPVLSMHKTWNNNFDDSYFFKKIGVGVVASTGFNTGDKWLGAEMGMSFYVYPTPWLILQSDFAIRHASSDVVVCMRYQAKFLITDSIGILYRNVSAVSAAVDKNIGLGVTKIGLDYVYKF
CLIBASIA_04330	20	ILA-FY	TTAGCT-ttt	0.991	Y	MKYKIAIIILLVLVGVILAFYFQQSSTPQNHLLFFSEKAVWKGDSETYFQCKRAHEFDENFDNCIITSIKKTGGTQEALRAAQYLEKYLEPGYVSSYRKEALIGIVEVQYPYRANENSGTLLIPTVGSHIIDINDSSVHQLYDSSPIAKDFVLRNPGVFPYSAGHFVKSSHKDGLIELIFSYPLRSCHGCEDIGFMDIAYKFTTKGAFIGRKVFGIRNDNAKYPMHFFI	atgaaatataagatcgcgattatcatattattggttttggttggagtgattttagctttttattttcaacagagcagtactccacaaaaccatcttctctttttttctgaaaaagcggtatggaaaggagattcggaaacatacttccaatgtaaacgagcacatgaattcgatgagaactttgacaactgtattatcacaagtattaaaaaaacgggaggaacccaagaagcgttacgagcggctcaatatctggaaaaatacttagagcctggatacgtatcttcatatcgtaaggaagctttaattggtatcgtagaggtgcaatatccttatagagctaatgagaatagcgggactttgcttattcctaccgtgggaagccatattattgatatc…	FYFQQSSTPQNHLLFFSEKAVWKGDSETYFQCKRAHEFDENFDNCIITSIKKTGGTQEALRAAQYLEKYLEPGYVSSYRKEALIGIVEVQYPYRANENSGTLLIPTVGSHIIDINDSSVHQLYDSSPIAKDFVLRNPGVFPYSAGHFVKSSHKDGLIELIFSYPLRSCHGCEDIGFMDIAYKFTTKGAFIGRKVFGIRNDNAKYPMHFFI
CLIBASIA_04425	20	LNL-YD	AACCTG-tat	0.777	N	MKKYITLLTVLLISNVLNLYDAKARRFPTYGSEERIATCAKPGYSSRLAQLCAENEKRLKEFDKITRELNTLSENEKKAFFEHEKKVTSNLNYNARDRKHNINQFYEARGKYRYGNGYYRNYRSQ	atgaagaagtatatcacattattaacagtattactcataagtaacgtgctgaacctgtatgatgcgaaagcaagaagattcccaacctatggatctgaagaacgtatagcaacgtgcgcaaaaccgggctattcttcacgattagcacaactatgtgcagaaaacgaaaaaagacttaaagaattcgacaaaataacaagagaattgaatacgttatcagaaaacgaaaaaaaagcattctttgaacacgagaaaaaagtaacgagcaatctaaactacaacgcaagagacagaaagcataatataaatcaattctacgaagcgagaggaaagtaccgctacggaaatggatattatcgaaactaccgatcccagtaa	YDAKARRFPTYGSEERIATCAKPGYSSRLAQLCAENEKRLKEFDKITRELNTLSENEKKAFFEHEKKVTSNLNYNARDRKHNINQFYEARGKYRYGNGYYRNYRSQ
CLIBASIA_04560	26	DLG-DS	CTCGGT-gat	0.991	Y	MKSKNILIVSTLVICVLSISSCDLGDSIAKKRNTIGNTIKKSINRVIQENNKPRNMTIFKTEVKRDIRRASRLSLEEKSKNADKPTVIENQADNINIEVEVATNLNPNHQASEIDIAIENLPDLKSNHQASEIDIAIENLPDLKSNHQASEIDIAIENLPDHQVDRNHTLSNLRGACYQPSLVSNSSLKLWDVAF	atgaaatcaaaaaatattctcattgtatcaacgttagtcatctgcgttctatctattagtagttgtgacctcggtgattccattgcaaaaaaaagaaatacaataggtaacacgatcaagaagtccataaatagagttatacaagagaataataaacctcgaaatatgactatatttaaaacagaagttaagagagatatacgtcgtgctagcaggctatctttggaagagaaatccaaaaatgcagataaacctactgtgatagagaatcaagctgataatatcaacattgaggtagaagtcgctactaatctgaacccaaaccatcaagctagtgagatcgatattgcaatagaaaacctgcctgatttgaaatcaaaccatcaagctagtgagatc…	DSIAKKRNTIGNTIKKSINRVIQENNKPRNMTIFKTEVKRDIRRASRLSLEEKSKNADKPTVIENQADNINIEVEVATNLNPNHQASEIDIAIENLPDLKSNHQASEIDIAIENLPDLKSNHQASEIDIAIENLPDHQVDRNHTLSNLRGACYQPSLVSNSSLKLWDVAF
CLIBASIA_04580	24	VYA-QP	TATGCG-caa	0.999	Y	MFWIAKKFFWISVLLIVLSNVYAQPFLEETEKGKKTEITDFMTATSGTVGYASNLCNAKPEICLLWKKIMRNVKRHTLNGAKIVYGFAKSALEKNERESVAIHSKNEYPPPLPSHH	atgttttggattgcaaaaaaatttttttggatatcagtgttattaatcgttctgtctaatgtatatgcgcaaccttttttggaagagacggaaaaaggtaagaaaaccgaaatcacggattttatgactgccacaagtggtactgtgggttatgcgagcaatctttgtaatgcaaaaccagaaatatgtcttttgtggaaaaagattatgcgtaatgttaaaagacataccttaaatggagccaagattgtatatggttttgcgaaatcggctcttgagaaaaatgaaagagagagtgtagctatacattccaagaatgaatatccacctcctttgccgtcgcatcattag	QPFLEETEKGKKTEITDFMTATSGTVGYASNLCNAKPEICLLWKKIMRNVKRHTLNGAKIVYGFAKSALEKNERESVAIHSKNEYPPPLPSHH
CLIBASIA_04735	21	SHG-CT	CATGGC-tgt	0.749	Y	MHFYRFILLNLYMLTLFSHGCTQIDFGNIFFKKPEISLPPSVESEILLPPIPEEEFDQDDISVPSKDNNAIRMGIIGAWKVSYRDVDCKMILTLTRFKKNFRGTARSCHGRLASLAAWNIIDEDSFELKNKSGQTIIVFYKTAEQSFEGSFQGESDKVIISR	atgcatttttatcgttttattctcttaaatctttacatgctcacattattttcacatggctgtacacaaatagatttcggaaatatttttttcaaaaaaccagagatctcccttcctccttctgttgaatcagagattcttcttccgcctattcctgaagaagaatttgatcaggacgatatttctgtgcctagtaaggataataatgccattaggatgggaataataggtgcttggaaagtatcataccgagatgtcgactgtaagatgattttgacattgactcgatttaaaaagaattttcgtggaaccgctcgaagttgccatggtaggttagcatcattagcagcatggaatataatagatgaggatagttttgagcttaaaaataaatccggt…	CTQIDFGNIFFKKPEISLPPSVESEILLPPIPEEEFDQDDISVPSKDNNAIRMGIIGAWKVSYRDVDCKMILTLTRFKKNFRGTARSCHGRLASLAAWNIIDEDSFELKNKSGQTIIVFYKTAEQSFEGSFQGESDKVIISR
CLIBASIA_04870	23	VSA-SN	AGTGCA-agc	0.998	Y	MNRVFAYILFCFLGLMGYSVSASNNDTSKIPDAKFGSFLQIRSKESVINKEFVTKVEELYEKAQKAHKKRDKVYGAYDKVSSHKKSPKELSKAFYIDFRTELKYFKALTKYYKSVVAELREFGLGKSAIEIEEITKAVDTLTRAYNEYKKEIRELIEEFIELGFDQCDECDLCSEKADVIQKKRIAFEMVEREFAEKLEGKFVRK	atgaatcgcgtatttgcgtatatattgttctgtttcctaggattgatggggtattctgttagtgcaagcaacaatgatacctctaaaataccagatgctaagtttggcagttttttacaaatcagatccaaagaatccgtcattaataaagagttcgtaaccaaggtggaagagctatacgaaaaagcccaaaaagcacataaaaaacgggataaggtatatggtgcttacgataaagtatcaagccataaaaaatcgcctaaagaattgagtaaagctttttacatagacttcagaacagaactaaaatattttaaagcactaactaaatattacaaatcagttgtagcagaactcagagaatttggtttaggcaaatccgcaatagaaattgaggaa…	SNNDTSKIPDAKFGSFLQIRSKESVINKEFVTKVEELYEKAQKAHKKRDKVYGAYDKVSSHKKSPKELSKAFYIDFRTELKYFKALTKYYKSVVAELREFGLGKSAIEIEEITKAVDTLTRAYNEYKKEIRELIEEFIELGFDQCDECDLCSEKADVIQKKRIAFEMVEREFAEKLEGKFVRK
CLIBASIA_04900	26	SLA-VD	TTAGCA-gta	0.97	Y	MNFNGYGALFFVVFLSIVVPNHSLAVDLYLPRKIDLFNEADNNVEYQDDEYGIWSGNYVGLHISRLYETHPLADTINRKTYNSLLPNGLGIELGHNIQLEDFVFGINCHTTAAKDDSTFYRLKEKYFIYGDVVLKAGYSVDSLLIYGMGGFGGAYVIDSSLEKVESDNSKNAKGRFDGHGSSVVLGIGLDYMVNYDISLSASYRYIPHHIHSVNNSNAKSDVERVDRKGNAHIASLGINMHF	atgaattttaatgggtatggtgcactttttttcgtagtatttttaagtattgtagtaccgaatcattcgttagcagtagatctttatctgcctaggaaaattgacttatttaatgaggcagataacaatgtggaatatcaggatgatgaatatggtatatggtctggtaattatgtaggattgcatatatctcgtttatatgaaacgcaccccttagctgatactatcaataggaaaacgtataatagtttactaccaaatggattgggaattgaattaggacataatatacagctagaagattttgtttttggtatcaattgtcatactactgctgcgaaggatgattctacgttttatcgtctaaaagaaaaatattttatttatggggatgttgta…	VDLYLPRKIDLFNEADNNVEYQDDEYGIWSGNYVGLHISRLYETHPLADTINRKTYNSLLPNGLGIELGHNIQLEDFVFGINCHTTAAKDDSTFYRLKEKYFIYGDVVLKAGYSVDSLLIYGMGGFGGAYVIDSSLEKVESDNSKNAKGRFDGHGSSVVLGIGLDYMVNYDISLSASYRYIPHHIHSVNNSNAKSDVERVDRKGNAHIASLGINMHF
CLIBASIA_05115	33	ANA-SQ	AATGCTtca	0.999	Y	MFLNVLKDFFVPRIRFLIVLMVSSVSAGYANASQPEPTLRNQFSRWSVYVYPDLNKKLCFSLSVPVTVEPLEGVRHGVNFFIISLKKEENSAYVSELVMDYPLDEEEMVSLEVKGKNASGTIFKMKSYNNRAAFEKRSQDTVLIEEMKRGKELVVSAKSKRGTNTRYIYSLIGLSDSLADIRKCN	atgttcttaaatgttctaaaagatttttttgttcctaggatacgatttttgattgtattaatggtaagcagtgtatccgctgggtatgcgaatgcttcacaacctgagcctacattacgtaatcaattttccagatggtctgtatatgtatatccagatttaaataaaaaactttgtttttcactttctgttcctgttacggtagaaccgttagaaggtgttagacatggggttaatttctttattatttcattgaaaaaagaggaaaattctgcttatgtttcggaattagttatggattatcctttagatgaagaagagatggtttcgcttgaagtaaaaggaaaaaatgctagcggaacaatatttaaaatgaagtcttataataatagagctgca…	SQPEPTLRNQFSRWSVYVYPDLNKKLCFSLSVPVTVEPLEGVRHGVNFFIISLKKEENSAYVSELVMDYPLDEEEMVSLEVKGKNASGTIFKMKSYNNRAAFEKRSQDTVLIEEMKRGKELVVSAKSKRGTNTRYIYSLIGLSDSLADIRKCN
CLIBASIA_05150	35	AMA-DY	ATGGCA-gac	1	Y	MMRDIRKIRNYFRNTAKIILSGLFLGFFSSAAMADYGYSPQFQPTIMVSNFAKFKGLYVAADFSKIDHQSPVRLQNLSLNGVSIGLDGQDGTLVYGASLGVEGFHLEPRGGIDGDKVAGTLLFRTGFTFDNNNSSILQNTLIYGFGGARIRNIMSVESADTAKSTIRNIVANGFLDKVIGVGIEKKLASMLSIRGEYRYVACYDQPWDVSKWREKGDFTAGVVLRF	atgatgagagatataagaaaaattagaaattattttaggaatactgctaaaattatattgagtgggttatttctagggtttttttcttctgctgcaatggcagactatgggtattctccccagtttcagccgactataatggtgtccaattttgcaaaatttaaagggttatatgttgctgctgatttttccaaaatagatcatcagtcgcctgttcgtttgcaaaatctttctttaaatggggtgtccattggtcttgatggtcaagatggaacccttgtttatggtgcttctttgggtgtcgagggatttcatcttgaaccacgagggggaattgatggggataaggtagcgggaacactcttgtttcgtaccggttttacgtttgataataataat…	DYGYSPQFQPTIMVSNFAKFKGLYVAADFSKIDHQSPVRLQNLSLNGVSIGLDGQDGTLVYGASLGVEGFHLEPRGGIDGDKVAGTLLFRTGFTFDNNNSSILQNTLIYGFGGARIRNIMSVESADTAKSTIRNIVANGFLDKVIGVGIEKKLASMLSIRGEYRYVACYDQPWDVSKWREKGDFTAGVVLRF
CLIBASIA_05315	25	ALS-GS	TTATCT-ggc	1	Y	MRKNLLTSTSSLMFFFLSSGYALSGSSFGCCGEFKKKASSPRIHMRPFTKSSPYNNSVSNTVNNTPRVPDVSEMNSSRGSAPQSHVNVSSPHYKHEYSSSSASSSTHASPPPHFEQKHISRTRIDSSPPPGHIDPHPDHIRNTLALHRKMLEQS	gtgcgtaaaaatttattaacctcaacctcatctttaatgttttttttcttatcttctggctatgctttatctggcagtagttttggttgttgtggagaatttaaaaagaaagcttcttcacctagaatccatatgcgtcctttcaccaagtcatcaccttataacaactcagtgagtaatacagtgaataatactccgcgtgttcctgatgtctctgaaatgaacagctctaggggttctgctcctcaatctcatgttaatgtttcttctcctcattataaacatgaatacagttcttcttcggcatcttcttcaacacatgcttcgcctcctcctcattttgaacagaagcacattagtcgcactcgtattgactcaagccctccacccggtcatatt…	GSSFGCCGEFKKKASSPRIHMRPFTKSSPYNNSVSNTVNNTPRVPDVSEMNSSRGSAPQSHVNVSSPHYKHEYSSSSASSSTHASPPPHFEQKHISRTRIDSSPPPGHIDPHPDHIRNTLALHRKMLEQS
CLIBASIA_05320	23	ILA-AN	TTAGCT-gcc	0.999	Y	MSKFVVRIMFLLSAISSNPILAANEHSSVSEQKRKETTVGFISRLVNKRPVANKRCPNATKQTPPDHGSKYDTREVLMLFGGLNN	atgagtaagtttgtggtgaggattatgtttttattaagtgctatatcttcgaatcctatcttagctgccaatgagcactcttctgtatcggaacagaagagaaaggagacaacagtaggatttatcagtcgtcttgtcaataaacgtcctgtcgctaataaacgttgtcctaatgcgactaaacaaacaccacccgatcatggatccaagtacgatacacgagaggtgcttatgctctttggaggcttaaacaattga	ANEHSSVSEQKRKETTVGFISRLVNKRPVANKRCPNATKQTPPDHGSKYDTREVLMLFGGLNN
CLIBASIA_05640	22	GLA-DE	TTAGCG-gat	1	Y	MTIKKVLIASTLLSLCGCGLADEPKKLNPDQLCDAVCRLTLEEQKELQTKVNQRYEEHLTKGAKLSSD	atgactattaagaaagtactaattgcttcaactttattatccctctgtggctgtggtttagcggatgaaccaaagaagctgaatcctgatcaactctgtgatgccgtttgtaggcttactttagaagaacaaaaagagttacaaactaaggtaaatcagaggtatgaagaacaccttacaaagggtgcgaaactatctagtgattaa	DEPKKLNPDQLCDAVCRLTLEEQKELQTKVNQRYEEHLTKGAKLSSD
