# Supplementary material for: Temporal and spatial detection of Candidatus Liberibacter asiaticus putative effector transcripts during interaction with Huanglongbing-susceptible, −tolerant, and -resistant citrus hosts
Source: BMC Plant Biol. 2019 Apr 2;19:122. doi: 10.1186/s12870-019-1703-4 (PMC6444692; doi:10.1186/s12870-019-1703-4)
Supplement: Supplementary file 3 — Table S2. Primer sequences for reverse transcription and qPCR analysis of effector expression. The list of primers used in this study for reverse transcription and qPCR (XLSX 10 kb) [file 12870_2019_1703_MOESM3_ESM.xlsx]

## Sheet: Sheet1
Supplemental Table 3. Primer sequences for reverse transcription and qPCR analysis of effector expression
Gene locus	Reverse transcription	Forward (5' - 3')	Reverse (5' - 3')
CLIBASIA_00420	CTGGATCCATCTGTAGAGATGG	CGGTGCTTTTTATCCTTATCGTTCCTTTTT	GGCAATAACTCACTGCTATCAACAACGACT
CLIBASIA_00460	ATAAAAGTTATAGGTTCACCTCCCATA	GCCTCGTATTGCAACAAAATC	ACGGCGGAAGAAGATGAAG
CLIBASIA_00525	ACAATTTTCTGTATCGC	TTATAAATCAATGCATCCGTCTACGCAAGA	TATTTCGGCTTCTGTCCTTTTTCCAGTTTA
CLIBASIA_00530	TGGACCATCCATACGTCTCA	CTGTGCCGATGACAGGATTA	AGCCGGGTACAATTCCTTTT
CLIBASIA_01640	CTCATGTTGCCCTGTATCG	GTTGCTGTAGGGTATCCTGCTGTAAAAGGT	CCAACTCTCAAATAACCACGCGTATAACAA
CLIBASIA_02470	GCTCCAGAAGCAGCAAAGG	AATCAATGGCTCTTAATTGCAACGAAACTT	TATATTTCCCATGCCATTTGTGATTTTTCA
CLIBASIA_03695	GGCTTCCCCTTTGATCTTCT	AAGCGCCATCCTACCCTACT	GGGCACATCGTGACTTCTTT
CLIBASIA_03875	TCCTTAAGCGAACATCACCA	TTTCGTTTTTGGGTATCACG	GCAAAGTAAAAACAAACCAAGAGA
CLIBASIA_04025	ATCTTTCCCATTCTCTAACG	TCTTCTTTTCCCAATAGACGACTCCCATAA	CCCATTCTCTAACGTATCTTTCACCATTCC
CLIBASIA_04310	CGTCCAAGAACGCACTCTTC	CATGTTTTGGGGAAAGCTGTTGATTTTTAT	TCTTCCCACATCAATATGAAGAAATTTGGA
CLIBASIA_04330	GTAACGCTTCTTGGGTTCC	CAGAGCAGTACTCCACAAAACCATCTTCTC	AGTTCTCATCGAATTCATGTGCTCGTTTAC
CLIBASIA_04425	TCCGTAGCGGTACTTTCCTC	CTCATAAGTAACGTGCTGAACCTGT	GTTGCTATACGTTCTTCAGATCCAT
CLIBASIA_04560	GGGCTGATAACAAGCACCTC	TGCTAGCAGGCTATCTTTGGA	GCGACTTCTACCTCAATGTTGATA
CLIBASIA_04580	CTCAAGAGCCGATTTCGC	TCGTTCTGTCTAATGTATATGCGCAACCTT	GCAAAACCATATACAATCTTGGCTCCATTT
CLIBASIA_04735	GTCAAAATCATCTTACAGTCG	CTTCTTCCGCCTATTCCTGAAGAAGAATTT	TTCCAAGCACCTATTATTCCCATCCTAATG
CLIBASIA_04800	TGTAGCTCCTTCTGCACGTC	TCGCAGTAGCTGATTTCGTG	TACATTCCTCAGCGGCTTTT
CLIBASIA_05150	CGAATCGAGAGCATGCTAGC	ACACTCTTGTTTCGTACCGGTTTTACGTTT	AAACCGTTTGCTACAATGTTTCGTATTGTG
CLIBASIA_05315	CGGGTGGAGGGCTTGAGTC	CCTGATGTCTCTGAAATGAACAGCTCTAGG	GAGTGCGACTAATGTGCTTCTGTTCAAAAT
CLIBASIA_05320	ATGATCGGGTGGTGTTTGTT	TCTTAGCTGCCAATGAGCAC	AGCGACAGGACGTTTATTGA
CLIBASIA_05640	TCACTAGATAGTTTCGCACC	GCTTCAACTTTATTATCCCTCTGTGGCTGT	GATAGTTTCGCACCCTTTGTAAGGTGTTCT
16s Las-Long	TCCCTATAAAGTACCCAACACTAGGTAAA	CTTACCAGCCCTTGACATGTATAGGA	TCCCTATAAAGTACCCAACACTAGGTAAA
UPL7	TCAGGAACA GCAAAAGCAAG	CAAAGAAGTGCAGCGAGAGA	TCAGGAACA GCAAAAGCAAG
