# Supplementary material for: Temporal and spatial detection of Candidatus Liberibacter asiaticus putative effector transcripts during interaction with Huanglongbing-susceptible, −tolerant, and -resistant citrus hosts
Source: BMC Plant Biol. 2019 Apr 2;19:122. doi: 10.1186/s12870-019-1703-4 (PMC6444692; doi:10.1186/s12870-019-1703-4)
Supplement: Supplementary file 4 — Table S3. A time course study on the expression of Ca. L. asiaticus effectors in citron, Duncan and Cleopatra using the detached leaf assay. Three randomly selected Ca. L. asiaticus-infected samples were collected for each time point (Fig. 2) and were analyzed for expression by RT-qPCR. The data was presented as relative expression levels, based on normalization with citrus UPL7 (delta Ct), and transformed into 2-ΔCt. The table was formatted with color scales using Excel where values increase from green to red colors. The two highlighted columns were the two samples with high bacterial titer and larger number of detected candidate effectors. (XLSX 15 kb) [file 12870_2019_1703_MOESM4_ESM.xlsx]

## Sheet: Sheet1
Supplemental Table 3
	citron												Duncan												Cleopatra
Genes	6h	6h	6h	24h	24h	24h	3d	3d	3d	7d	7d	7d	6h	6h	6h	24h	24h	24h	3d	3d	3d	7d	7d	7d	6h	6h	6h	24h	24h	24h	3d	3d	3d	7d	7d	7d
0420								9.83042							0.0917604
0460	131.618	9.13651	4.84709	6.46904			4.94447	682.368						3.65717	2.77942							4.48158						23.2576	5.06031			2.75362
0525			0.429578																															2.76337		3.37717
0530					6.47133			10.259	6.04338
1640
2470								9.33731													10.8997	5.17954
3695				6.89739				174.795	61.6564		3.87713	14.5734	22.2697	12.6517	0	4.20394					10.3079						48.7653	7.40576			2.35524
3875								10.5723
4025	0.641126	0.748357	0.446663	0.317606	0.20925		0.161081	0.545756	0.78954		0.454938			0.0611728	0.214004	0.142102
4310
4330								8.20572		6.2189
4425
4560	6.92486
4580	0.1923		0.368963				0.731602	10.6156			1.24022					0.0900459
4735	0.192148							0.20519
4800	7.78268																															3.06544
5150
5315								8.47176					5.87849	0.61031	1.17649	4.01683	3.86246	2.74416	0.696526	0.882773	3.00492	0.759893	0.808675	0.782147					1.78777	0.672538	0.619195	0.272521	2.43145	0.421691	1.60834	0.579698
5320																													9.02085
5640	10.3251															6.2949										6.99816						0.0855255
16s Ct	22.7138	30.3503	30.9273	31.4664	25.9906	27.3827	25.9434	19.7809	22.8274	24.9648	25.372	25.2114	28.1291	28.4963	30.1981	35.6295	30.5616	30.7216	27.4711	26.8011	24.9861	24.5023	23.9194	23.4824	31.4817	29.5045	33.5379	26.4985	29.1285	32.7719	28.3315	31.1313	29.5481	26.4229	26.1352	27.6256
A time course study on the expression of Ca. L. asiaticus effectors in citron, Duncan and Cleopatra using the detached leaf assay. Three randomly selected Ca. L. asiaticus-infected samples were collected for each time point (Figure 2) and were analyzed for expression by RT-PCR. The data was presented as relative expression levels, based on normalization with citrus UPL7 (delta Ct), and transforme…
